# Supplementary material for: Chitinase 1: a novel therapeutic target in metabolic dysfunction-associated steatohepatitis
Source: Front Immunol. 2024 Sep 23;15:1444100. doi: 10.3389/fimmu.2024.1444100 (PMC11459552; doi:10.3389/fimmu.2024.1444100)
Supplement: Supplementary file 1 [file DataSheet1.zip]

Archive with 6 entries (5 files):
- supply re-macrophages features - singleR (combined)/
- supply re-macrophages features - singleR (combined)/re-macrophages Features -cluster1.csv
- supply re-macrophages features - singleR (combined)/re-macrophages Features -cluster2.csv
- supply re-macrophages features - singleR (combined)/re-macrophages Features -cluster3.csv
- supply re-macrophages features - singleR (combined)/re-macrophages Features -cluster4.csv
- supply re-macrophages features - singleR (combined)/re-macrophages Features -cluster5.csv
