# Supplementary material for: Chitinase 1: a novel therapeutic target in metabolic dysfunction-associated steatohepatitis
Source: Front Immunol. 2024 Sep 23;15:1444100. doi: 10.3389/fimmu.2024.1444100 (PMC11459552; doi:10.3389/fimmu.2024.1444100)
Supplement: Supplementary file 1 [file DataSheet1.zip › supply re-macrophages features - singleR (combined)/re-macrophages Features -cluster1.csv]

FeatureID	FeatureName	Cluster 1 Average	Cluster 1 Log2 Fold Change	Cluster 1 P-Value
ENSMUSG00000004698	Hdac9	4.264624457	1.347803843	3.65E-05
ENSMUSG00000025993	Slc40a1	1.561270156	1.123199314	0.001659811
ENSMUSG00000015854	Cd5l	2.281004624	1.097216111	0.001885762
ENSMUSG00000004730	Adgre1	1.172138992	1.053966194	0.003186647
ENSMUSG00000020042	Btbd11	1.47585112	1.04709423	0.007837017
ENSMUSG00000039585	Myo9a	2.772954998	0.938264986	0.012014465
ENSMUSG00000034265	Zdhhc14	1.883964291	0.861382693	0.034938212
ENSMUSG00000039007	Cpq	1.154738818	0.801034408	0.06250891
ENSMUSG00000039115	Itga9	1.880800623	0.752904853	0.109502488
ENSMUSG00000021779	Thrb	1.966219659	0.739179539	0.112375584
ENSMUSG00000030064	Frmd4b	4.353207161	0.713423591	0.136408943
ENSMUSG00000019990	Pde7b	2.173439913	0.720612615	0.150758361
ENSMUSG00000097039	Pvt1	2.42178785	0.693958605	0.186861594
ENSMUSG00000021838	Samd4	1.15157515	0.688343028	0.205878412
ENSMUSG00000025314	Ptprj	5.503200477	0.647937549	0.250541603
ENSMUSG00000024985	Tcf7l2	3.427834273	0.620306506	0.322818579
ENSMUSG00000043940	Wdfy3	2.755554824	0.610345373	0.350948674
ENSMUSG00000032076	Cadm1	3.217450351	0.613386826	0.361428773
ENSMUSG00000064210	Ano6	1.898200797	0.608197485	0.367895399
ENSMUSG00000022957	Itsn1	1.20693934	0.605740514	0.372619173
ENSMUSG00000042228	Lyn	3.307614889	0.59750575	0.373474804
ENSMUSG00000024222	Fkbp5	1.178466328	0.590572184	0.413892822
ENSMUSG00000054640	Slc8a1	5.411454106	0.580897714	0.413892822
ENSMUSG00000025017	Pik3ap1	1.298685712	0.572169352	0.441031727
ENSMUSG00000034101	Ctnnd1	1.091465458	0.562075636	0.474875062
ENSMUSG00000020023	Tmcc3	3.268069039	0.554282655	0.503984355
ENSMUSG00000089809	Rasgef1b	2.007347343	0.5555233	0.510735433
ENSMUSG00000002985	Apoe	1.409414092	0.570678572	0.510735433
ENSMUSG00000014361	Mertk	2.875774207	0.538012568	0.533066225
ENSMUSG00000031129	Slc9a9	1.588161334	0.543086113	0.54568251
ENSMUSG00000026991	Pkp4	1.165811656	0.526867082	0.579701581
ENSMUSG00000041417	Pik3r1	1.053501442	0.523179904	0.597769297
ENSMUSG00000026341	Actr3	1.061410612	0.514637668	0.613919489
ENSMUSG00000050103	Agmo	1.354049902	0.497979725	0.655361223
ENSMUSG00000022014	Epsti1	1.004464588	0.512806019	0.655361223
ENSMUSG00000037685	Atp8a1	1.23857602	0.487651585	0.699629111
ENSMUSG00000040430	Pitpnc1	4.077968046	0.483071774	0.715264596
ENSMUSG00000056091	St3gal5	1.433141602	0.485342026	0.728435437
ENSMUSG00000002107	Celf2	1.627707183	0.482055834	0.732714284
ENSMUSG00000021190	Lgmn	1.638780021	0.481157648	0.743599369
ENSMUSG00000015568	Lpl	1.100956462	0.475575472	0.792604364
ENSMUSG00000052085	Dock8	1.255976194	0.449424184	0.823559836
ENSMUSG00000037926	Ssh2	1.297103878	0.438858156	0.856690771
ENSMUSG00000071379	Hpcal1	1.453705444	0.446178856	0.871845329
ENSMUSG00000033278	Ptprm	2.676463124	0.440314537	0.873580692
ENSMUSG00000040613	Apobec1	1.543869982	0.433646369	0.874447844
ENSMUSG00000021676	Iqgap2	1.825436433	0.431703155	0.874447844
ENSMUSG00000039145	Camk1d	3.92136648	0.415635952	0.886910185
ENSMUSG00000026425	Srgap2	1.771654077	0.415861968	0.901766941
ENSMUSG00000026712	Mrc1	1.236994186	0.408232579	0.907861934
