# Supplementary material for: Chitinase 1: a novel therapeutic target in metabolic dysfunction-associated steatohepatitis
Source: Front Immunol. 2024 Sep 23;15:1444100. doi: 10.3389/fimmu.2024.1444100 (PMC11459552; doi:10.3389/fimmu.2024.1444100)
Supplement: Supplementary file 1 [file DataSheet1.zip › supply re-macrophages features - singleR (combined)/re-macrophages Features -cluster2.csv]

FeatureID	FeatureName	Cluster 2 Average	Cluster 2 Log2 Fold Change	Cluster 2 P-Value
ENSMUSG00000045658	Pid1	6.807750814	1.861332135	2.08E-08
ENSMUSG00000038679	Trps1	3.886493271	1.853739844	4.12E-08
ENSMUSG00000038518	Jarid2	1.447853593	1.611720178	1.37E-05
ENSMUSG00000064358	mt-Co3	2.200169675	1.703576084	1.37E-05
ENSMUSG00000036452	Arhgap26	1.127054659	1.616259396	2.23E-05
ENSMUSG00000064357	mt-Atp6	1.039047872	1.654032622	7.83E-05
ENSMUSG00000064354	mt-Co2	1.149766088	1.612273655	0.000101393
ENSMUSG00000003228	Grk5	1.010658586	1.492870337	0.000115933
ENSMUSG00000064351	mt-Co1	1.938988243	1.463027566	0.000244817
ENSMUSG00000022636	Alcam	2.546518966	1.228861015	0.003202203
ENSMUSG00000034165	Ccnd3	1.629545024	1.103285271	0.013191246
ENSMUSG00000051177	Plcb1	1.533021451	1.090461018	0.014867199
ENSMUSG00000026395	Ptprc	2.682787539	1.072815846	0.0156455
ENSMUSG00000030199	Etv6	3.332902192	1.033640697	0.023570631
ENSMUSG00000028163	Nfkb1	1.121376802	1.004865681	0.037010355
ENSMUSG00000022378	Fam49b	2.739566112	0.958893089	0.054218021
ENSMUSG00000054843	Atrnl1	1.305907162	0.903564298	0.090932818
ENSMUSG00000019947	Arid5b	2.608975395	0.891746988	0.106447266
ENSMUSG00000097589	Dleu2	2.881512542	0.847446614	0.138004982
ENSMUSG00000022148	Fyb	2.396055749	0.814693605	0.147108286
ENSMUSG00000027035	Cers6	3.423747907	0.843749	0.147983874
ENSMUSG00000026872	Zeb2	9.848243359	0.771300181	0.228012189
ENSMUSG00000039934	Gsap	1.033370015	0.753595313	0.273867491
ENSMUSG00000020422	Tns3	1.078792873	0.737095989	0.326833257
ENSMUSG00000019943	Atp2b1	1.692001453	0.71682889	0.337928677
ENSMUSG00000030126	Tmcc1	2.234236818	0.692317851	0.364501598
ENSMUSG00000049744	Arhgap15	2.273981819	0.688853252	0.376303296
ENSMUSG00000020143	Dock2	3.841070413	0.686984749	0.4185963
ENSMUSG00000034480	Diaph2	2.33359932	0.653572785	0.447212736
ENSMUSG00000007613	Tgfbr1	1.322940734	0.628660825	0.56448484
ENSMUSG00000061731	Ext1	2.603297538	0.624310753	0.596062403
ENSMUSG00000033721	Vav3	1.376880377	0.603337656	0.605631124
ENSMUSG00000024300	Myo1f	1.385397163	0.595537066	0.61737935
ENSMUSG00000061143	Maml3	1.251967518	0.598990925	0.635015991
ENSMUSG00000035158	Mitf	3.202311475	0.594926911	0.685317028
ENSMUSG00000019838	Slc16a10	1.410947521	0.574542629	0.696973055
ENSMUSG00000063458	Lrmda	7.869510115	0.58100629	0.696973055
ENSMUSG00000059182	Skap2	1.956021814	0.510102897	0.841806094
ENSMUSG00000030236	Slco1b2	1.209383589	0.515554084	0.848566606
ENSMUSG00000068798	Rap1a	1.027692158	0.519032752	0.852458733
ENSMUSG00000030067	Foxp1	2.464190036	0.475684851	0.921626265
ENSMUSG00000052331	Ankrd44	1.291712519	0.484820957	0.924282182
ENSMUSG00000022377	Asap1	1.927632528	0.478007231	0.924282182
ENSMUSG00000001424	Snd1	1.430820021	0.456301683	0.980037882
ENSMUSG00000026737	Pip4k2a	1.876531813	0.40777407	0.986789557
ENSMUSG00000040506	Ambra1	1.14692716	0.436547489	0.986789557
ENSMUSG00000028967	Errfi1	2.14906896	0.384979398	0.986789557
ENSMUSG00000044471	Lncpint	2.009961458	0.439492081	0.986789557
ENSMUSG00000066406	Akap13	1.073115016	0.454583108	0.986789557
ENSMUSG00000001670	Tat	1.039047872	0.426718002	0.986789557
