# Supplementary material for: Chitinase 1: a novel therapeutic target in metabolic dysfunction-associated steatohepatitis
Source: Front Immunol. 2024 Sep 23;15:1444100. doi: 10.3389/fimmu.2024.1444100 (PMC11459552; doi:10.3389/fimmu.2024.1444100)
Supplement: Supplementary file 1 [file DataSheet1.zip › supply re-macrophages features - singleR (combined)/re-macrophages Features -cluster3.csv]

FeatureID	FeatureName	Cluster 3 Average	Cluster 3 Log2 Fold Change	Cluster 3 P-Value
ENSMUSG00000049723	Mmp12	3.526075965	3.488196982	2.96E-27
ENSMUSG00000028238	Atp6v0d2	1.806906446	3.267419579	1.63E-26
ENSMUSG00000029816	Gpnmb	4.078581479	2.921928874	5.37E-23
ENSMUSG00000034612	Chst11	2.153111618	3.131509947	3.23E-19
ENSMUSG00000050335	Lgals3	2.240848545	2.318403059	5.21E-15
ENSMUSG00000037148	Arhgap10	2.330956741	1.99846788	1.24E-10
ENSMUSG00000061175	Fnip2	2.435292546	1.730476125	7.89E-08
ENSMUSG00000022822	Abcc5	1.13109498	1.750369306	1.02E-07
ENSMUSG00000020300	Cpeb4	1.2567722	1.713242515	1.38E-07
ENSMUSG00000017929	B4galt5	1.3539942	1.583818463	1.63E-06
ENSMUSG00000026358	Rgs1	1.289969956	1.558399085	3.66E-06
ENSMUSG00000020189	Osbpl8	2.655820498	1.532848687	5.08E-06
ENSMUSG00000048612	Myof	1.233059517	1.447341141	1.72E-05
ENSMUSG00000055013	Agap1	1.47967142	1.404477996	4.14E-05
ENSMUSG00000032220	Myo1e	2.228992204	1.406094561	5.76E-05
ENSMUSG00000002944	Cd36	1.911242251	1.308890514	0.000181642
ENSMUSG00000004207	Psap	2.788611523	1.321905367	0.000219543
ENSMUSG00000024661	Fth1	1.169035273	1.432955709	0.000299215
ENSMUSG00000044042	Fmn1	1.942068739	1.26301886	0.000301718
ENSMUSG00000030047	Arhgap25	1.60534864	1.251129477	0.000426576
ENSMUSG00000006273	Atp6v1b2	1.22831698	1.255484913	0.000557182
ENSMUSG00000036103	Colec12	2.598910059	1.367802857	0.001163963
ENSMUSG00000015568	Lpl	1.610091177	1.180150319	0.00209383
ENSMUSG00000021939	Ctsb	2.266932497	1.167697272	0.002428175
ENSMUSG00000078247	Airn	1.804535178	1.133003434	0.002428175
ENSMUSG00000022637	Cblb	1.436988591	1.083373399	0.005348244
ENSMUSG00000061436	Hipk2	1.685971763	1.056348797	0.005969352
ENSMUSG00000038147	Cd84	1.195119224	1.068945113	0.006132601
ENSMUSG00000061578	Ksr2	2.333328009	1.073506553	0.006503547
ENSMUSG00000004383	Large1	1.861445617	1.051971077	0.006527387
ENSMUSG00000021262	Evl	1.076555809	1.033774749	0.010459736
ENSMUSG00000050708	Ftl1	1.109753565	1.044874705	0.011479911
ENSMUSG00000020661	Dnmt3a	2.361783229	0.963607056	0.020866531
ENSMUSG00000020422	Tns3	1.183262883	0.963385421	0.023646221
ENSMUSG00000036155	Mgat5	1.50812664	0.926262856	0.027683338
ENSMUSG00000022952	Runx1	2.795725328	0.854991869	0.068657691
ENSMUSG00000022636	Alcam	2.051147081	0.841501176	0.083683596
ENSMUSG00000030536	Iqgap1	1.576893421	0.797225294	0.092241028
ENSMUSG00000092274	Neat1	4.586032896	0.789186582	0.109818364
ENSMUSG00000028917	Plekhm2	1.022016638	0.765544792	0.138618932
ENSMUSG00000026482	Rgl1	1.197490492	0.744895247	0.169444921
ENSMUSG00000024300	Myo1f	1.455958737	0.721962835	0.177391581
ENSMUSG00000015243	Abca1	3.25338011	0.728901235	0.178919192
ENSMUSG00000022788	Fgd4	1.942068739	0.719283735	0.178919192
ENSMUSG00000028517	Plpp3	1.169035273	0.726921975	0.195944413
ENSMUSG00000038642	Ctss	1.043358053	0.728654942	0.197711663
ENSMUSG00000029313	Aff1	1.062328199	0.711412513	0.203095298
ENSMUSG00000064358	mt-Co3	1.375335615	0.768862445	0.235088645
ENSMUSG00000042292	Mrtfa	1.097897224	0.664725284	0.277962087
ENSMUSG00000064351	mt-Co1	1.299455029	0.693988756	0.316088744
