# Supplementary material for: Chitinase 1: a novel therapeutic target in metabolic dysfunction-associated steatohepatitis
Source: Front Immunol. 2024 Sep 23;15:1444100. doi: 10.3389/fimmu.2024.1444100 (PMC11459552; doi:10.3389/fimmu.2024.1444100)
Supplement: Supplementary file 1 [file DataSheet1.zip › supply re-macrophages features - singleR (combined)/re-macrophages Features -cluster4.csv]

FeatureID	FeatureName	Cluster 4 Average	Cluster 4 Log2 Fold Change	Cluster 4 P-Value
ENSMUSG00000052544	St6galnac3	1.812264474	2.930892086	7.01E-27
ENSMUSG00000038143	Stox2	1.49393628	2.942825997	1.67E-25
ENSMUSG00000043556	Fbxl7	1.969852689	2.768769803	1.99E-24
ENSMUSG00000019647	Sema6a	1.014868106	2.755525315	4.34E-23
ENSMUSG00000024754	Cemip2	1.211853374	2.497105252	2.97E-20
ENSMUSG00000039706	Ldb2	1.330044536	2.481275364	5.72E-20
ENSMUSG00000031196	F8	1.133059267	2.468348158	1.20E-19
ENSMUSG00000020154	Ptprb	1.752380952	2.3000022	5.09E-18
ENSMUSG00000035459	Stab2	2.488317917	2.191531598	7.21E-17
ENSMUSG00000031642	Sh3rf1	1.233915725	2.213699463	4.78E-16
ENSMUSG00000021759	Plpp1	1.170880439	2.199840752	6.06E-16
ENSMUSG00000025964	Adam23	1.270161014	2.164403544	2.01E-15
ENSMUSG00000027210	Meis2	1.281192189	2.076488238	1.97E-14
ENSMUSG00000047907	Tshz2	1.957245632	1.966797157	1.65E-12
ENSMUSG00000040624	Plekhg1	1.079479274	1.738580098	4.83E-10
ENSMUSG00000052920	Prkg1	1.876875642	1.741392248	1.67E-09
ENSMUSG00000045038	Prkce	1.342651593	1.595744366	9.53E-09
ENSMUSG00000042348	Arl15	2.300787941	1.42947038	3.25E-07
ENSMUSG00000022799	Arhgap31	1.169304556	1.445609017	3.97E-07
ENSMUSG00000024238	Zeb1	1.177183967	1.432597481	4.24E-07
ENSMUSG00000045095	Magi1	1.851661528	1.392036704	8.78E-07
ENSMUSG00000032238	Rora	1.506543337	1.383824312	1.49E-06
ENSMUSG00000069601	Ank3	1.240219253	1.767110464	1.49E-06
ENSMUSG00000070565	Rasal2	1.804385063	1.327179444	4.33E-06
ENSMUSG00000019843	Fyn	1.01801987	1.271176442	2.15E-05
ENSMUSG00000021108	Prkch	1.72874272	1.22988711	3.62E-05
ENSMUSG00000028530	Jak1	1.689345666	1.207602509	4.59E-05
ENSMUSG00000053477	Tcf4	1.89736211	1.176858437	9.28E-05
ENSMUSG00000065954	Tacc1	1.137786913	1.156783996	0.000122347
ENSMUSG00000029207	Apbb2	1.10626927	1.128606315	0.000245514
ENSMUSG00000074305	Peak1	1.074751627	1.092267988	0.000425749
ENSMUSG00000054843	Atrnl1	1.284343953	1.097766873	0.00045103
ENSMUSG00000008575	Nfib	1.156697499	1.047008926	0.000850761
ENSMUSG00000030465	Psd3	2.291332648	1.036202785	0.000897932
ENSMUSG00000031523	Dlc1	1.400959233	1.022016	0.001366912
ENSMUSG00000028517	Plpp3	1.237067489	0.999783686	0.002423049
ENSMUSG00000031586	Rbpms	1.35525865	0.967768879	0.003055422
ENSMUSG00000038855	Itpkb	1.218156903	0.810230012	0.0285458
ENSMUSG00000026970	Rbms1	1.886330935	0.786508337	0.036189671
ENSMUSG00000040451	Sgms1	1.588489209	0.718562614	0.084466892
ENSMUSG00000019889	Ptprk	1.047961631	0.698654839	0.105578636
ENSMUSG00000015305	Sash1	1.687769784	0.61966835	0.202789876
ENSMUSG00000061143	Maml3	1.185063378	0.606772316	0.235422875
ENSMUSG00000052331	Ankrd44	1.295375128	0.596260828	0.236099357
ENSMUSG00000032038	St3gal4	1.347379239	0.573935401	0.277395249
ENSMUSG00000068015	Lrch1	1.218156903	0.540360201	0.344822685
ENSMUSG00000059439	Bcas3	1.295375128	0.529099285	0.356503003
ENSMUSG00000062232	Rapgef2	1.229188078	0.505150095	0.427060773
ENSMUSG00000016087	Fli1	1.033778691	0.491399029	0.470095601
ENSMUSG00000033278	Ptprm	2.729427886	0.484644369	0.510492861
