# Supplementary material for: Chitinase 1: a novel therapeutic target in metabolic dysfunction-associated steatohepatitis
Source: Front Immunol. 2024 Sep 23;15:1444100. doi: 10.3389/fimmu.2024.1444100 (PMC11459552; doi:10.3389/fimmu.2024.1444100)
Supplement: Supplementary file 1 [file DataSheet1.zip › supply re-macrophages features - singleR (combined)/re-macrophages Features -cluster5.csv]

FeatureID	FeatureName	Cluster 5 Average	Cluster 5 Log2 Fold Change	Cluster 5 P-Value
ENSMUSG00000028179	Cth	1.134232967	1.641189299	0.027151353
ENSMUSG00000026866	Kynu	1.925336633	1.357117398	0.124324578
ENSMUSG00000020122	Egfr	1.405876997	1.251431557	0.201332441
ENSMUSG00000001670	Tat	1.629864179	1.154630814	0.261999784
ENSMUSG00000022821	Hgd	1.034153588	1.182695287	0.261999784
ENSMUSG00000029695	Aass	1.5297848	1.059620286	0.447963791
ENSMUSG00000028307	Aldob	1.08657612	1.062233605	0.48540693
ENSMUSG00000020051	Pah	2.135026761	0.973078519	0.581457914
ENSMUSG00000037798	Mat1a	1.915805264	0.976037586	0.581918956
ENSMUSG00000031596	Slc7a2	5.375692381	0.988067466	0.588859583
ENSMUSG00000033308	Dpyd	5.604445249	0.982390925	0.594815474
ENSMUSG00000055737	Ghr	2.897536319	0.918565972	0.678836129
ENSMUSG00000027513	Pck1	1.220015292	0.880342981	0.796246277
ENSMUSG00000025991	Cps1	8.811751075	0.854966163	0.856977651
ENSMUSG00000028088	Fmo5	1.687052396	0.852455319	0.856977651
ENSMUSG00000025812	Pard3	1.124701598	0.861702193	0.856977651
ENSMUSG00000028186	Uox	1.277203509	0.828407075	0.862887137
ENSMUSG00000001891	Ugp2	1.053216326	0.796218135	0.964296486
ENSMUSG00000060579	Fhit	1.205718238	0.778453246	0.981497044
ENSMUSG00000025993	Slc40a1	1.124701598	0.264229054	1
ENSMUSG00000026721	Rabgap1l	1.467830898	0.5676357	1
ENSMUSG00000039145	Camk1d	3.793485049	0.26163692	1
ENSMUSG00000002107	Celf2	1.424939736	0.151269733	1
ENSMUSG00000026743	Mllt10	1.105638859	0.210525604	1
ENSMUSG00000036792	Mbd5	1.024622218	0.140221093	1
ENSMUSG00000026991	Pkp4	1.029387903	0.198733024	1
ENSMUSG00000014361	Mertk	2.277997303	0.029732594	1
ENSMUSG00000037110	Ralgapa2	1.072279065	0.044567889	1
ENSMUSG00000027620	Rbm39	1.248609401	0.022195224	1
ENSMUSG00000028399	Ptprd	1.329626041	0.54689989	1
ENSMUSG00000028565	Nfia	1.992056219	0.302971009	1
ENSMUSG00000039852	Rere	1.320094672	0.069233485	1
ENSMUSG00000028967	Errfi1	2.506750171	0.606450586	1
ENSMUSG00000055204	Ankrd17	1.353454465	0.157786192	1
ENSMUSG00000029368	Alb	1.987290535	0.645892661	1
ENSMUSG00000089809	Rasgef1b	1.586973017	0.039999205	1
ENSMUSG00000043940	Wdfy3	2.320888466	0.178774723	1
ENSMUSG00000029630	Cyp3a25	1.501190692	0.449451682	1
ENSMUSG00000044471	Lncpint	1.577441647	0.012201385	1
ENSMUSG00000029763	Exoc4	1.729943559	0.02808762	1
ENSMUSG00000029823	Luc7l2	1.62033281	0.240593229	1
ENSMUSG00000056091	St3gal5	1.482127953	0.424008975	1
ENSMUSG00000045095	Magi1	1.07704475	0.073549578	1
ENSMUSG00000030064	Frmd4b	3.416995955	0.135676049	1
ENSMUSG00000045962	Wnk1	1.26767214	0.054943285	1
ENSMUSG00000059908	Mug1	1.220015292	0.447541668	1
ENSMUSG00000030236	Slco1b2	1.243843716	0.518672373	1
ENSMUSG00000041540	Sox5	1.653692603	0.581550252	1
ENSMUSG00000066406	Akap13	1.105638859	0.466474937	1
ENSMUSG00000039361	Picalm	1.420174051	0.111582257	1
